# Supplementary material for: A novel dual histone mark reader ZCWPW2 regulates meiotic recombination through lactylation and transcriptional regulation in humans and mice
Source: Nucleic Acids Res. 2026 Jan 23;54(3):gkag049. doi: 10.1093/nar/gkag049 (PMC12828234; doi:10.1093/nar/gkag049)
Supplement: gkag049_Supplemental_Files [file gkag049_supplemental_files.zip]

Archive with 3 entries (3 files):
- Supplementary information.pdf
- Table S6.xlsx
- Table S7.xlsx
