# Supplementary material for: A novel dual histone mark reader ZCWPW2 regulates meiotic recombination through lactylation and transcriptional regulation in humans and mice
Source: Nucleic Acids Res. 2026 Jan 23;54(3):gkag049. doi: 10.1093/nar/gkag049 (PMC12828234; doi:10.1093/nar/gkag049)
Supplement: gkag049_Supplemental_Files [file gkag049_supplemental_files.zip › Table S7.xlsx]

## Sheet: Table S7
Table S7. ZCWPW2-interacting proteins involved in histone modification and chromatin remodeling
Protein accession	Protein description	Gene name	Coverage [%]	Peptides	Razor + unique peptides	Unique peptides	Intensity HM_ZCWPW2	Reference
Q9Y5B9	FACT complex subunit SPT16 OS=Homo sapiens OX=9606 GN=SUPT16H PE=1 SV=1	SUPT16H	7.74	7	7	7	4167.12	Haematopoietic stem cell-dependent Notch transcription is mediated by p53 through the Histone chaperone Supt16h
Q9Y3Y2	Chromatin target of PRMT1 protein OS=Homo sapiens OX=9606 GN=CHTOP PE=1 SV=2	CHTOP	17.74	5	5	5	11062.2	Co-transcriptional Loading of RNA Export Factors Shapes the Human Transcriptome
Q9Y265	RuvB-like 1 OS=Homo sapiens OX=9606 GN=RUVBL1 PE=1 SV=1	RUVBL1	12.72	5	5	5	6473.18	Targeting MYC effector functions in pancreatic cancer by inhibiting the ATPase RUVBL1/2
Q9Y230	RuvB-like 2 OS=Homo sapiens OX=9606 GN=RUVBL2 PE=1 SV=3	RUVBL2	26.78	12	12	12	10338.2	The transcriptional coactivator RUVBL2 regulates Pol II clustering with diverse transcription factors
Q9UPP1	Histone lysine demethylase PHF8 OS=Homo sapiens OX=9606 GN=PHF8 PE=1 SV=3	PHF8	1.32	1	1	0	762.024	PHF8 and REST/NRSF co-occupy gene promoters to regulate proximal gene expression
Q9H9T3	Elongator complex protein 3 OS=Homo sapiens OX=9606 GN=ELP3 PE=1 SV=2	ELP3	5.67	3	3	3	2273.06	Plant Elongator-mediated transcriptional control in a chromatin and epigenetic context
Q9H0A0	RNA cytidine acetyltransferase OS=Homo sapiens OX=9606 GN=NAT10 PE=1 SV=2	NAT10	12.29	12	12	12	5736.12	Chemotherapy-induced acetylation of ACLY by NAT10 promotes its nuclear accumulation and acetyl-CoA production to drive chemoresistance in hepatocellular carcinoma
Q99873	Protein arginine N-methyltransferase 1 OS=Homo sapiens OX=9606 GN=PRMT1 PE=1 SV=3	PRMT1	14.02	4	4	4	2287.07	CSNK1a1 Regulates PRMT1 to Maintain the Progenitor State in Self-Renewing Somatic Tissu
Q92922	SWI/SNF complex subunit SMARCC1 OS=Homo sapiens OX=9606 GN=SMARCC1 PE=1 SV=3	SMARCC1	1.18	1	1	1	840.034	An embryonic stem cell chromatin remodeling complex, esBAF, is an essential component of the core pluripotency transcriptional network
Q8TEK3	Histone-lysine N-methyltransferase, H3 lysine-79 specific OS=Homo sapiens OX=9606 GN=DOT1L PE=1 SV=3	DOT1L	0.78	1	1	1	1626.05	The histone-methyltransferase DOT1L cooperates with LSD1 to control cell division in blast-phase MPN
Q6STE5	SWI/SNF-related matrix-associated actin-dependent regulator of chromatin subfamily D member 3 OS=Homo sapiens OX=9606 GN=SMARCD3 PE=1 SV=1	SMARCD3	2.48	1	1	1	1195.04	Signal-dependent incorporation of MyoD–BAF60c into Brg1-based SWI/SNF chromatin-remodelling complex
Q6PL18	ATPase family AAA domain-containing protein 2 OS=Homo sapiens OX=9606 GN=ATAD2 PE=1 SV=1	ATAD2	1.73	2	2	2	2276.06	ATAD2 is a driver and a therapeutic target in ovarian cancer that functions by upregulating CENPE
P51531	Probable global transcription activator SNF2L2 OS=Homo sapiens OX=9606 GN=SMARCA2 PE=1 SV=2	SMARCA2	1.95	3	3	0	1620.05	Enhancer reprogramming underlies therapeutic utility of a SMARCA2 degrader in SMARCA4 mutant cancer
P09874	Poly [ADP-ribose] polymerase 1 OS=Homo sapiens OX=9606 GN=PARP1 PE=1 SV=4	PARP1	12.23	11	11	11	5197.14	PARP1 promotes gene expression at the post-transcriptional level by modulating the RNA-binding protein HuR
O95696	Bromodomain-containing protein 1 OS=Homo sapiens OX=9606 GN=BRD1 PE=1 SV=1	BRD1	0.85	1	1	1	2639.07	The ORFIUS complex regulates ORC2 localization at replication origins.
O95251	Histone acetyltransferase KAT7 OS=Homo sapiens OX=9606 GN=KAT7 PE=1 SV=1	KAT7	3.93	2	2	2	2289.07	HBO1 is a versatile histone acyltransferase critical for promoter histone acylations
O60341	Lysine-specific histone demethylase 1A OS=Homo sapiens OX=9606 GN=KDM1A PE=1 SV=2	KDM1A	3.4	2	2	2	958.03	LSD1: more than demethylation of histone lysine residues
O60264	SWI/SNF-related matrix-associated actin-dependent regulator of chromatin subfamily A member 5 OS=Homo sapiens OX=9606 GN=SMARCA5 PE=1 SV=1	SMARCA5	3.71	4	4	1	4827.13	Emerging Roles of SPT5 in Transcription
